# Supplementary material for: First detection of the S989P+V1016G+D1763Y haplotype and expansion of voltage-gated sodium channel mutations in Aedes aegypti in Taiwan in 2016–2023
Source: PLoS Negl Trop Dis. 2025 Jan 6;19(1):e0012768. doi: 10.1371/journal.pntd.0012768 (PMC11737850; doi:10.1371/journal.pntd.0012768)
Supplement: S2 Table — (XLSX) [file pntd.0012768.s002.xlsx]

## Sheet: all site (English paper) (comb)
S2 Table. Mutation frequencies of S989P, V1016G, T1520I, F1534C, and D1763Y of Aedes aegypti from Taiwan bewteen 2016 and 2023
			2016				2017				2018				2019		2020				2021				2022				2023
city	district	site	No.	2nd	No.	4th	No.	2nd	No.	4th	No.	2nd	No.	4th	No.	2nd	No.	2nd	No.	4th	No.	2nd	No.	4th	No.	2nd	No.	4th	No.	2nd	No.	4th
Tainan	North	S989P	10	0	10	0.05	10	0.1	10	0.15	14	0.14	20	0.125	10	0.1	9	0.11	10	0.2	10	0.15	10	0.2	10	0.55	10	0.55	10	0.55	10	0.35
Tainan	North	V1016G		0.05		0.05		0.25		0.4		0.36		0.275		0.35		0.28		0.5		0.4		0.35		0.8		0.65		0.7		0.4
Tainan	North	T1520I		0		0		0		0		0		0		0		0		0		0		0		0		0		0		0.2
Tainan	North	F1534C		0.25		0.3		0.4		0.4		0.64		0.725		0.65		0.72		0.5		0.6		0.65		0.2		0.35		0.3		0.6
Tainan	North	D1763Y		0.05		0		0.15		0.25		0.21		0.15		0.25		0.17		0.45		0.3		0.15		0.25		0.1		0.2		0.05
Tainan	South	S989P	10	0	10	0.05	10	0.35	10	0.05	20	0.125	20	0.05	10	0.3	10	0.3	10	0.45	10	0.35	8	0.44	10	0.2	10	0.3	10	0.35	10	0.4
Tainan	South	V1016G		0.08		0.25		0.4		0.1		0.425		0.175		0.45		0.35		0.6		0.5		0.69		0.3		0.75		0.5		0.45
Tainan	South	T1520I		0		0		0.05		0		0		0.03		0.15		0		0		0		0		0		0		0		0
Tainan	South	F1534C		0.1		0.25		0.3		0.15		0.575		0.825		0.55		0.65		0.4		0.5		0.31		0.7		0.25		0.5		0.55
Tainan	South	D1763Y		0.1		0.2		0		0.05		0.33		0.13		0.25		0.05		0.3		0.2		0.31		0.15		0.5		0.15		0.05
Tainan	Yongkang	S989P	10	0	10	0.05	10	0	10	0	18	0.0555556	20	0.3	10	0.15	5	0.1	9	0.39	10	0.55	10	0.3	6	0	10	0.2	6	0.33	10	0.6
Tainan	Yongkang	V1016G		0.1		0.1		0.45		0.05		0.444444		0.4		0.4		0.2		0.5		0.55		0.55		0.58		0.35		0.33		0.7
Tainan	Yongkang	T1520I		0		0		0		0		0		0.05		0.2		0		0		0.2		0.05		0.17		0.15		0		0
Tainan	Yongkang	F1534C		0.05		0.1		0.1		0.25		0.527778		0.6		0.6		0.8		0.5		0.45		0.45		0.42		0.65		0.67		0.3
Tainan	Yongkang	D1763Y		0.05		0		0.45		0.05		0.33		0.1		0.25		0.1		0.11		0		0.25		0.58		0.15		0		0.1
Tainan	East	S989P	0	-	10	0.05	9	0	10	0	20	0.175	20	0.05	10	0.15	10	0.5	10	0.3	10	0.25	10	0.35	10	0.35	10	0.3	10	0.3	10	0.55
Tainan	East	V1016G		-		0.1		0.5		0.15		0.3		0.1		0.5		0.7		0.35		0.55		0.65		0.45		0.4		0.6		0.65
Tainan	East	T1520I		-		0		0		0		0		0		0.05		0		0		0		0		0.05		0.05		0		0
Tainan	East	F1534C		-		0.25		0.5		0.25		0.7		0.9		0.5		0.3		0.65		0.45		0.35		0.6		0.6		0.4		0.35
Tainan	East	D1763Y		-		0.05		0.5		0.15		0.25		0.05		0.35		0.2		0.05		0.3		0.3		0.15		0.1		0.35		0.1
Tainan	West Central	S989P	10	0	10	0.05	10	0.05	10	0.1	20	0.1	19	0.075	10	0.25	10	0.35	10	0.5	10	0.1	10	0.25	10	0.15	10	0.3	10	0.2	10	0.6
Tainan	West Central	V1016G		0.2		0.25		0.15		0.3		0.35		0.42		0.6		0.5		0.6		0.5		0.45		0.3		0.3		0.5		0.75
Tainan	West Central	T1520I		0		0		0		0		0		0		0		0		0		0		0		0		0.05		0		0
Tainan	West Central	F1534C		0.15		0.3		0.2		0.25		0.65		0.58		0.4		0.5		0.4		0.5		0.55		0.7		0.7		0.5		0.25
Tainan	West Central	D1763Y		0		0.2		0.1		0.2		0.3		0.37		0.35		0.15		0.2		0.4		0.2		0.2		0		0.35		0.35
Tainan	Anping	S989P													10	0.1
Tainan	Anping	V1016G														0.45
Tainan	Anping	T1520I														0
Tainan	Anping	F1534C														0.55
Tainan	Anping	D1763Y														0.35
Tainan	Annan	S989P													10	0.5
Tainan	Annan	V1016G														0.6
Tainan	Annan	T1520I														0
Tainan	Annan	F1534C														0.4
Tainan	Annan	D1763Y														0.1
Tainan	Rende	S989P													10	0.3
Tainan	Rende	V1016G														0.4
Tainan	Rende	T1520I														0
Tainan	Rende	F1534C														0.6
Tainan	Rende	D1763Y														0.1
Tainan	average	S989P	40	0	50	0.05	49	0.1	50	0.06	92	0.119111	99	0.12	80	0.23125	44	0.272	49	0.368	50	0.28	48	0.308	46	0.25	50	0.33	46	0.346	50	0.5
Tainan	average	V1016G		0.1075		0.15		0.35		0.2		0.375889		0.274		0.46875		0.406		0.51		0.5		0.538		0.486		0.49		0.526		0.59
Tainan	average	T1520I		0		0		0.01		0		0		0.016		0.05		0		0		0.04		0.01		0.044		0.05		0		0.04
Tainan	average	F1534C		0.1375		0.24		0.3		0.26		0.618556		0.726		0.53125		0.594		0.49		0.5		0.462		0.524		0.51		0.474		0.41
Tainan	average	D1763Y		0.05		0.09		0.24		0.14		0.284		0.16		0.25		0.134		0.222		0.24		0.242		0.266		0.17		0.21		0.13
Kaohsiung	Sanmin	S989P	7	0	10	0.5	10	0.1	10	0.4	20	0.475	20	0.65	10	0.3	10	0.2	10	0.5	10	0.45	10	0.2	10	0.7	10	0.4	10	0.5	10	0.55
Kaohsiung	Sanmin	V1016G		0.21		0.7		0.15		0.55		0.625		0.7		0.45		0.2		0.6		0.55		0.35		0.7		0.55		0.55		0.55
Kaohsiung	Sanmin	T1520I		0		0.05		0		0		0.03		0.03		0		0.1		0		0		0		0		0.3		0.2		0.15
Kaohsiung	Sanmin	F1534C		0.21		0.3		0.05		0.25		0.375		0.3		0.55		0.8		0.4		0.45		0.65		0.3		0.45		0.45		0.45
Kaohsiung	Sanmin	D1763Y		0		0.2		0.05		0.15		0.18		0.05		0.2		0		0.1		0.1		0.15		0.05		0.2		0.15		0.05
Kaohsiung	Qianzhen	S989P	10	0	10	0.5	10	0.05	10	0.05	18	0.47	20	0.4	10	0.5	10	0.45	10	0.3	10	0.4	10	0.5	10	0.2	10	0.55	10	0.4	10	0.45
Kaohsiung	Qianzhen	V1016G		0.1		0.6		0.25		0.1		0.56		0.4		0.5		0.55		0.3		0.6		0.5		0.2		0.55		0.45		0.45
Kaohsiung	Qianzhen	T1520I		0		0		0		0		0.06		0.13		0.15		0		0.2		0		0.4		0.3		0.2		0.15		0.25
Kaohsiung	Qianzhen	F1534C		0.25		0.3		0		0.15		0.44		0.525		0.5		0.45		0.7		0.4		0.5		0.8		0.45		0.55		0.55
Kaohsiung	Qianzhen	D1763Y		0.05		0.1		0.2		0.05		0.08		0		0.05		0.1		0		0.3		0.05		0.05		0		0.05		0
Kaohsiung	Fengshan	S989P	10	0.35	10	0.6	9	0.05	10	0.3	19	0.55	20	0.35	10	0.25	10	0.5	10	0.25	10	0.65	10	0.25	10	0.8	10	0.75	10	0.55	10	0.6
Kaohsiung	Fengshan	V1016G		0.35		0.65		0.05		0.35		0.58		0.45		0.35		0.55		0.25		0.65		0.25		0.85		0.75		0.55		0.6
Kaohsiung	Fengshan	T1520I		0		0		0		0		0.05		0.1		0		0		0.05		0		0.75		0.05		0.05		0.2		0.15
Kaohsiung	Fengshan	F1534C		0.2		0.25		0.45		0.4		0.42		0.55		0.65		0.45		0.75		0.35		0.75		0.15		0.25		0.45		0.4
Kaohsiung	Fengshan	D1763Y		0		0.05		0		0.05		0.03		0.1		0.1		0.05		0.1		0		0		0.05		0		0.05		0.05
Kaohsiung	Xiaogang	S989P	10	0	10	0.65	10	0.1	10	0.2	20	0.325	19	0.4	10	0.45	10	0.45	7	0.57	10	0.55	10	0.4	10	0.45	10	0.4	10	0.6	10	0.5
Kaohsiung	Xiaogang	V1016G		0		0.7		0.2		0.35		0.35		0.55		0.6		0.45		0.57		0.55		0.4		0.65		0.4		0.6		0.5
Kaohsiung	Xiaogang	T1520I		0		0		0		0.1		0.1		0.25		0.15		0.3		0		0		0.4		0		0.15		0.25		0.15
Kaohsiung	Xiaogang	F1534C		0.15		0.3		0		0.3		0.65		0.48		0.4		0.45		0.43		0.45		0.6		0.35		0.6		0.4		0.5
Kaohsiung	Xiaogang	D1763Y		0		0.05		0.1		0.15		0.03		0.15		0.15		0		0		0		0.1		0.2		0		0		0
Kaohsiung	Zuoying	S989P													10	0.15
Kaohsiung	Zuoying	V1016G														0.25
Kaohsiung	Zuoying	T1520I														0.05
Kaohsiung	Zuoying	F1534C														0.75
Kaohsiung	Zuoying	D1763Y														0.05
Kaohsiung	Lingya	S989P													10	0.4
Kaohsiung	Lingya	V1016G														0.45
Kaohsiung	Lingya	T1520I														0
Kaohsiung	Lingya	F1534C														0.55
Kaohsiung	Lingya	D1763Y														0.05
Kaohsiung	Gushan	S989P													10	0.55
Kaohsiung	Gushan	V1016G														0.55
Kaohsiung	Gushan	T1520I														0.05
Kaohsiung	Gushan	F1534C														0.45
Kaohsiung	Gushan	D1763Y														0
Kaohsiung	Nanzih	S989P													10	0.55
Kaohsiung	Nanzih	V1016G														0.55
Kaohsiung	Nanzih	T1520I														0
Kaohsiung	Nanzih	F1534C														0.45
Kaohsiung	Nanzih	D1763Y														0
Kaohsiung	Hsingsin	S989P													10	0.15
Kaohsiung	Hsingsin	V1016G														0.3
Kaohsiung	Hsingsin	T1520I														0.1
Kaohsiung	Hsingsin	F1534C														0.7
Kaohsiung	Hsingsin	D1763Y														0.15
Kaohsiung	Chiengin	S989P													10	0.25
Kaohsiung	Chiengin	V1016G														0.35
Kaohsiung	Chiengin	T1520I														0
Kaohsiung	Chiengin	F1534C														0.65
Kaohsiung	Chiengin	D1763Y														0.1
Kaohsiung	Yancheng	S989P													10	0.4
Kaohsiung	Yancheng	V1016G														0.6
Kaohsiung	Yancheng	T1520I														0.2
Kaohsiung	Yancheng	F1534C														0.4
Kaohsiung	Yancheng	D1763Y														0.25
Kaohsiung	average	S989P	37	0.0875	40	0.5625	39	0.075	40	0.2375	77	0.455	79	0.45	110	0.359091	40	0.4	37	0.405	40	0.5125	40	0.3375	40	0.5375	40	0.525	40	0.5125	40	0.525
Kaohsiung	average	V1016G		0.165		0.6625		0.1625		0.3375		0.52875		0.525		0.45		0.4375		0.43		0.5875		0.375		0.6		0.5625		0.5375		0.525
Kaohsiung	average	T1520I		0		0.0125		0		0.025		0.06		0.1275		0.0636364		0.1		0.0625		0		0.3875		0.0875		0.175		0.2		0.175
Kaohsiung	average	F1534C		0.2025		0.2875		0.125		0.275		0.47125		0.46375		0.55		0.5375		0.57		0.4125		0.625		0.4		0.4375		0.4625		0.475
Kaohsiung	average	D1763Y		0.0125		0.1		0.0875		0.1		0.08		0.075		0.1		0.0375		0.05		0.1		0.075		0.0875		0.05		0.0625		0.025
Pingtung	Pingtung	S989P	10	0.1	10	0.35	10	0.1	10	0.1	20	0.25	19	0.34	10	0.25	10	0.35	10	0.2	10	0.5	10	0.7	10	0.5	10	0.3	10	0.1	10	0.5
Pingtung	Pingtung	V1016G		0.2		0.6		0.1		0.2		0.45		0.58		0.25		0.65		0.4		0.6		0.85		0.55		0.65		0.45		0.55
Pingtung	Pingtung	T1520I		0		0		0		0.05		0		0.03		0.05		0		0		0		0		0.05		0		0		0.05
Pingtung	Pingtung	F1534C		0.1		0.3		0.15		0.45		0.55		0.42		0.75		0.35		0.6		0.4		0.15		0.45		0.35		0.55		0.45
Pingtung	Pingtung	D1763Y		0.05		0.3		0		0.1		0.2		0.24		0		0.4		0.2		0.1		0.1		0.1		0.25		0.3		0.05
Pingtung	Donggang	S989P													10	0.15
Pingtung	Donggang	V1016G														0.25
Pingtung	Donggang	T1520I														0
Pingtung	Donggang	F1534C														0.75
Pingtung	Donggang	D1763Y														0.1
Pingtung	average	S989P	10	0.1	10	0.35	10	0.1	10	0.1	20	0.25	19	0.34	20	0.2	10	0.35	10	0.2	10	0.5	10	0.7	10	0.5	10	0.3	10	0.1	10	0.5
Pingtung	average	V1016G		0.2		0.6		0.1		0.2		0.45		0.58		0.25		0.65		0.4		0.6		0.85		0.55		0.65		0.45		0.55
Pingtung	average	T1520I		0		0		0		0.05		0		0.03		0.025		0		0		0		0		0.05		0		0		0.05
Pingtung	average	F1534C		0.1		0.3		0.15		0.45		0.55		0.42		0.75		0.35		0.6		0.4		0.15		0.45		0.35		0.55		0.45
Pingtung	average	D1763Y		0.05		0.3		0		0.1		0.2		0.24		0.05		0.4		0.2		0.1		0.1		0.1		0.25		0.3		0.05
Total	average	S989P	87	0.0625	100	0.320833	98	0.0916667	100	0.1325	189	0.274704	197	0.303333	210	0.263447	94	0.340667	96	0.324333	100	0.430833	98	0.4485	96	0.429167	100	0.385	96	0.3195	100	0.508333
Total	average	V1016G		0.1575		0.470833		0.204167		0.245833		0.451546		0.459667		0.389583		0.497833		0.446667		0.5625		0.587667		0.545333		0.5675		0.5045		0.555
Total	average	T1520I		0		0.00416667		0.00333333		0.025		0.02		0.0578333		0.0462121		0.0333333		0.0208333		0.0133333		0.1325		0.0605		0.075		0.0666667		0.0883333
Total	average	F1534C		0.146667		0.275833		0.191667		0.328333		0.546602		0.536583		0.610417		0.493833		0.553333		0.4375		0.412333		0.458		0.4325		0.4955		0.445
Total	average	D1763Y		0.0375		0.163333		0.109167		0.113333		0.188		0.158333		0.133333		0.1905		0.157333		0.146667		0.139		0.151167		0.156667		0.190833		0.0683333
No. denotes the sample size
